# Supplementary material for: Cellular mechanisms of heterogeneity in NF2-mutant schwannoma
Source: Nat Commun. 2023 Mar 21;14:1559. doi: 10.1038/s41467-023-37226-0 (PMC10030849; doi:10.1038/s41467-023-37226-0)
Supplement: Supplementary file 7 — Source Data [file 41467_2023_37226_MOESM7_ESM.xlsx]

## Sheet: Fig. 1B
Fig. 1B: Schwann cell polarity
WT SC A (FH912)	WT SC A (FH912)	Nf2-/- SC A (FC912)	Nf2-/- SC A (FC912)	WT SC B (FH1304)	WT SC B (FH1304)	Nf2-/- SC B (FC1304)	Nf2-/- SC B (FC1304)	WT SC C (FH2010)	WT SC C (FH2010)	Nf2-/- SC C (FC2010)	Nf2-/- SC C (FC2010)
2-3 poles	>= 4 poles	2-3 poles	>= 4 poles	2-3 poles	>= 4 poles	2-3 poles	>= 4 poles	2-3 poles	>= 4 poles	2-3 poles	>= 4 poles
0.764706	0.235294	0.456311	0.543689	0.818182	0.181818	0.333333	0.666667	0.792593	0.207407	0.334906	0.665094
0.930233	0.0697674	0.266272	0.733728	0.979167	0.0208333	0.15	0.85	0.786765	0.213235	0.327273	0.672727
0.913043	0.0869565	0.338583	0.661417	0.780488	0.219512	0.275862	0.724138	0.820755	0.179245	0.308458	0.746269

## Sheet: Fig. 1C
Fig. 1C: Aspect Ratio
WT	Nf2-/-
2.456	1.649
2.861	2.928
2.943	1.97
3.202	1.7
2.204	1.553
4.305	1.406
1.656	1.49
5.816	1.714
3.117	1.184
2.695	2.853
2.817	2.468
2.623	1.664
3.081	1.311
5.434	1.079
4.017	1.056
1.485	2.171
4.941	1.215
1.995	1.19
5.09	1.401
2.854	1.586
3.365	2.018
3.777	3.304
3.43	2.101
3.162	1.563
8.391	1.654
3.454	1.915
2.265	2.259
1.391	1.591
2.166	1.603
5.184	2.128
2.431	1.128
2.29	1.241
6.383	1.472
2.334	1.673
8.1	1.311
5.924	1.374
3.766	1.31
3.965	1.267
5.436	1.367
4.393	2.405
1.687	1.574
1.941	1.364
1.905	1.915
3.156	1.979
2.76	1.864
1.785	1.633
1.426	1.416
2.121	1.529
1.425	3.189
5.523	2.094
4.652
3.65
1.887
3.54
3.622

## Sheet: Fig. 1E
Fig. 1E: Basal Ezrin
WT -Nrg	WT +Nrg	Nf2-/- -Nrg	Nf2-/- +Nrg
1.92456	1.31041	4.15662	1.16969
1.17704	2.00757	2.44393	0.963441
4.67516	1.25028	2.91938	0
2.19579	0.795621	2.92845	0.522442
1.45166	1.20584	6.36435	0.0817971
3.73695	1.82014	5.027	0.430711
5.04811	2.05789	3.57367	0
3.20775	3.01629	5.9786	1.94148
2.64374	1.42282	2.49731	0.389695
3.63605	1.90488	3.39724	0
1.56802	1.51238	2.87629	0.115431
2.83148	3.14417	6.69098	0.235569
1.91711	2.62302	2.79469	0.258854
1.42007	1.47979	4.30114	0.484088
2.72381	0.755385	4.41381	0.180552
1.19524	0.579966	4.98798	0.286906
0.756135	1.69251	3.08539	0.233387
0.80761	1.76025	3.61018	0.401291
3.92339	2.47041	6.38067	1.5639
1.65344	2.36044	4.41711	2.63038
1.36889	2.21812	4.52058	0.118791
0.752796	1.84158	3.17682	2.40335
5.76256	2.59046	1.98876	0.818609
5.73901	1.69876	4.26655	0.891621
2.10513	2.97019	3.28033	0.256966
2.64899	1.30511	4.4271	2.21817
2.45912	2.20031	4.05957	2.32105
1.43514	3.98257	2.0381	0.922457
2.16461	1.79397	5.68931	0.521298
1.93566	2.77221	3.94292	0.0949204
2.46774		3.92365	1.27511
3.02774		6.93628
1.37678		4.51544
		3.18953

## Sheet: Fig. 1G
Fig. 1G: Cortical Actin
WT -Nrg	WT +Nrg	Nf2-/- -Nrg	Nf2-/- +Nrg
0.603848	0.253342	1.959	8.82213
1.42837	0.117745	1.79351	2.48471
0.0205332	0.611851	4.41407	11.4611
0.0220395	0.326003	1.43146	14.7015
0.35801	0.752626	2.9598	6.51015
0.181311	0.773039	5.75642	9.52054
0.971262	0.894403	3.03198	6.27996
0.420103	0.560001	0.228433	13.4128
1.97964	3.40702	5.57157	11.6123
0	0.555771	2.58056	8.57348
0	0.269529	0.974921	2.90827
2.12847	0.268194	2.09908	7.73267
0.587756	1.92135	6.63535	16.3899
0.243414	0.606274	7.47214	11.6671
1.78411	1.16397	0.684704	14.2618
0.474978	1.28791	2.89674	6.79051
1.55197	1.19319	2.16255	15.5092
1.03544	3.0636	3.94674	9.93146
3.04242	0.107211	3.90302	5.42666
0.630833	5.35846	8.72152	8.89133
1.90523	0.178259	3.23319	19.821
	0.480269	1.80398	11.868
	0.515394	1.40873	5.92034
	1.33821	2.58924	9.62685
	2.7839	8.04807	9.87375
	0.805083	2.64423	7.03615
	0.60341	0.982246	4.65789
		1.74573	6.13209
		2.28101	6.5461
		3.16091	4.6334

## Sheet: Fig. 1H
Fig. 1H: Aspect Ratio
Nf2-/- shScr.	Nf2-/- shEzrin
1.449	3.688
1.602	2.496
1.452	2.93
1.261	5.296
2.081	2.082
1.251	4.72
1.758	2.532
1.987	3.564
1.326	3.448
1.229	3.61
1.66	3.083
1.711	2.284
1.386	1.37
1.643	1.629
1.377	2.139
1.998	4.174
1.392	5.861
1.116	4.888
2.265	3.772
1.083	5.22
1.418	5.322
1.857	3.697
1.369	2.837
3.937	3.951
1.574	3.799
1.398	2.31
1.673	5.926
1.667	3.094
1.189	4.06
2.38	2.464
1.339	3.42
2.067	2.661
1.839	3.809
1.201	2.299
1.574	2.696
1.432	2.056
1.319	2.272
1.701	3.655
4.022	1.235
2.438	3.318
1.585	5.107
1.659	3.461
1.712	3.04
3.509	2.254
2.46	3.634
1.345	2.712
1.647	3.005
1.244	2.377
1.994	1.87
3.244	4.154

## Sheet: Fig. 2B
Fig, 2B: Polarized N-cadherin distribution (ratio long axis:short axis)
WT	Nf2-/-
7.13472	25.386
28.592	57.8104
1.38503	120.689
0.323494	63.0864
9.74451	88.1088
1.46282	158.83
4.37899	96.5461
7.35694	75.1079
1.67524	48.6576
31.9106	78.741
0.849557	55.5351
11.7435	64.2897
4.24077	57.7981
7.12612	62.3624
3.63045	19.5448
4.73005	82.2496
10.1575	73.2722
1.58219	167.365
8.26368	139.559
2.43029	82.3308

## Sheet: Fig. 2D
Fig. 2D: Average time of cell-cell contact (minutes)
WT	Nf2-/-
12	67
25	88
18	34
47	10
11	26
13	68
10	29
24	55
33	33
7	20
11	14
29	49
22	91
18	77
14	18
8	20
22	77
23	46
24	27
12	74
6	54
25

## Sheet: Fig. 2G
Dextran-488 uptake
WT - Nrg1	WT +Nrg1	Nf2-/- -Nrg1	Nf2-/- +Nrg1
0.0578911	0.232169	3.78752	9.94926
0.0626225	0.172862	2.16928	6.79961
0	2.47383	2.29881	3.23261
0.445643	0.728268	2.27399	7.44462
0	1.37243	1.92202	9.83325
1.02892	0.430569	3.27511	7.84423
0.0164327	0.664991	1.49229	4.82702
0.0312455	1.90888	1.94517	15.364
0.0439814	1.25375	2.8117	6.83271
0.229211	0.351585	3.89345	8.28963
0.340761	1.32499	1.45178	6.39127
0.0998029	0.973664	1.68323	7.79006
0.242483	0	1.17962	8.38954
0.119717	0.603219	4.43691	7.73505
0.871051	0.193846	2.55106	3.04643
0.274747	0.672849	0.842431	10.3771
0	2.03609	1.303	11.1061
0	0.227168	3.58509	15.7518
0.02481	1.45989	0.584013	14.8815
0.864983	0	0.365617	9.36264
0.0886665	0.831655	1.44593	8.07554
0.102039	1.13024	1.35111	6.82732
0.195141	0.632991	3.38069	7.60445
0	0.120685	0.549066	3.14422
	0.230343	1.14057	6.21434
0.0845232	0.727091	3.26251	11.1045
0.0266452	0.272501	1.91472	13.618
0.500017	0.680232	5.46206	10.5574
0.582653	0.189744	2.1221	17.2725
0.232991	0.6573	4.33277	12.9625
0.139691	1.15299	5.87034	14.6022
0.167882	0.079273	2.79235	3.25653
0	0.0976829	4.1102	5.55277
0.0164257	0.581124	1.55007	6.36398
0.727146	0.157723	1.69163	5.98543
0.93175	1.51573	0.656965	6.89118
0.215288	0.0657758	3.15268	5.69044
0.0293394	0.690136	3.17792	13.5542
	0.485104		4.04242
			11.7995
			3.53346

## Sheet: Fig. 2H
Fig. 2H: Dextran uptake, EIPA treatment
Nf2-/- +Nrg1 DMSO	Nf2-/- +Nrg1 EIPA
5.89361	0.135192
5.74289	0.0756821
4.79527	0.18486
8.5148	0.0591537
4.35104	0
2.83848	1.00308
3.28636	2.5586
2.84695	0.514964
2.59182	1.68936
2.03174	1.3354
1.53485	0.275863
1.78592	0.236928
3.27881	0.182851
5.73026	0.0987583
4.82382	0.0193638
2.86174	0.443134
1.3295	0.141121
1.95735	0.313456
13.8559	0.279685
5.51369	0.401194
2.25058	0.334352
6.98652
5.59712
7.32854

## Sheet: Fig. 2K
Fig. 2K: Ex vivo macropinocytosis
DMSO	EIPA
7.88797	0.398849
11.7732	0.659984
9.67651	0.910137
9.12203	1.36951
4.21145	0.43121
20.1052	3.21782
2.97951	3.70031
11.7007	3.80764
7.11405
31.7972

[truncated: 48 more sheets: Fig. 2L, Fig, 3A, Fig. 3B, Fig. 3C, Fig. 3E, Fig. 3F, Fig. 4A, Fig. 4B, Fig. 4D, Fig. 4E, Fig. 4F, Fig. 5B, Fig. 5C, Fig. 5D, Fig. 5E, Fig. 5F, Fig. 6A, Fig. 6B, Fig. 6D, Fig. 6F …]
